# Supplementary material for: Elastic Tape Improved Shoulder Joint Position Sense in Chronic Hemiparetic Subjects: A Randomized Sham-Controlled Crossover Study
Source: PLoS One. 2017 Jan 18;12(1):e0170368. doi: 10.1371/journal.pone.0170368 (PMC5242462; doi:10.1371/journal.pone.0170368)
Supplement: S3 File — Individual data for ET and ST. (XLS) [file pone.0170368.s005.xls]

## Sheet: Sheet1
Subject	Group	Age (years)	Weight (Kg)	Height (m)	BMI (Kg/m2)	Time post-stroke (mo)	Subluxation measure (mm)	ROM (shoulder abduction)	ROM (shoulder flexion)	Score Total FMA	Motor Function of FMA	Sensibility of FMA	Coordination/velocity of FMA	PARETIC SIDE																NON-PARETIC SIDE
														Abd_30_t1	Abd_30_t2	Abd_30_t3	Abd_30_t4	Abd_60_t1	Abd_60_t2	Abd_60_t3	Abd_60_t4	Flex_30_t1	Flex_30_t2	Flex_30_t3	Flex_30_t4	Flex_60_t1	Flex_60_t2	Flex_60_t3	Flex_60_t4	Abd_30_t1	Abd_30_t2	Abd_30_t3	Abd_30_t4	Abd_60_t1	Abd_60_t2	Abd_60_t3	Abd_60_t4	Flex_30_t1	Flex_30_t2	Flex_30_t3	Flex_30_t4	Flex_60_t1	Flex_60_t2	Flex_60_t3	Flex_60_t4
1	ET	73	60.5	1.56	24.8603	32	1.5	112	104	34	30	8	30	3.17	0.67	3.37	3.67	3.97	1.02	3.13	4.39	3.61	1.67	3.17	4.33	8.67	1.67	7.67	9.33	4.85	7.39	5	6.86	6.36	6	5.56	5	3.67	7.89	3.42	3.67	4.45	8.12	7.67	7
2	ET	58	70.5	1.67	25.2788	87	1.1	92	90	40	37	4	37	12.26	2.33	13.04	11.26	10	3.14	8.46	9.63	5.67	2.57	6.33	6.53	11.67	3.67	15.45	17.13	14.47	13.3	13	12.3	13.3	12.33	14.56	13.67	7.12	9.67	6.79	6.67	11.67	14	13.72	18
3	ET	67	61	1.72	20.6193	43	0.5	120	115	52	46	7	46	21.92	8.37	18.26	17.69	15.37	5	15.97	13.67	24.03	12.33	25.67	17.46	5.33	2.33	4.67	6.67	22.67	19.67	20	20.82	16	14	15.3	17	24	18.69	25.72	24.67	21.56	17.42	15.12	15.67
4	ET	64	58.3	1.59	23.0608	24	0	154	174	49	43	8	43	21.33	6.87	15.32	15.33	13.67	5.33	15.65	14.67	17.97	6.33	19.67	16.43	13.33	5.67	14.67	18.33	18.33	17	16.33	16	13.67	12	11	12	19.33	15.67	21.67	17.67	16.12	16.69	17.33	21.67
5	ET	57	64.4	1.69	22.5482	24	0	154	108	49	43	10	43	4.96	1.11	3.66	4	6.67	2.39	4.93	6.23	4.03	2.13	4.33	4.13	2.67	1.67	2.53	4.55	5.33	8.67	5.67	7.67	6	6.33	6.33	5.67	4.18	8.67	4.36	4	4.24	8.12	6.67	8.33
6	ET	48	75.1	1.78	23.7028	162	0	112	124	33	28	9	28	13.72	1.67	11.3	13	13	3.48	10.18	10.07	13.03	3	13.87	17.14	20.03	4.33	19.67	22.67	5.67	8.33	5	7.33	7.33	5.67	5.56	5.33	4	9.36	5.85	5	7	8.89	7.33	8
7	ST	51	76.6	1.7	26.5052	40	1.3	160	170	57	51	11	51	12.33	10.67	11.47	4.33	5.33	4.33	5	2.13	7.39	7.65	7.26	1.33	8.33	7.67	8.33	1.67	13.67	14	14.33	11	5	4.42	4.18	6	7.33	6.33	6.33	5.67	9	9.36	9.33	8.67
8	ST	70	65	1.66	23.5883	161	1.2	168	100	32	28	3	28	15.95	14	14.33	5.33	5.76	4.67	5.75	3.33	9.47	10.23	10.67	5.33	11.33	10	11	6.67	11	9.12	10.71	9.42	10.67	10.45	8.33	10	12.67	10	11.69	9	10.33	10	11.67	10.36
9	ST	56	49.8	1.54	20.9985	158	1	120	128	42	37	8	37	18.47	16.67	15.03	3.67	17.72	18.67	17.33	4.67	14.89	14.13	15.33	7.67	9	9.33	10.33	3.67	15.33	18.21	16.28	14.18	15.76	16.72	12.33	11.67	14.72	13.56	17.67	14.24	11.12	11	13	13.56
10	ST	45	76.4	1.63	28.7553	156	1.2	150	180	51	46	8	46	5.67	4.33	5.13	2.36	5.69	5.12	6	2.67	7.67	9.67	8.33	2.67	8.67	7	8.67	4.56	4.35	5	4.67	8.33	3.67	5.67	4.12	4.33	7.42	7.33	6	7.42	6.67	6.27	7	6.33
11	ST	70	47.7	1.48	21.7768	36	1.5	110	90	46	41	7	41	4.88	3.65	4.67	1.67	9.15	8.33	9.33	2.58	7.33	9.65	9	2.33	9	8.29	10	6.67	5.42	4.33	5.12	7.18	4.12	5.33	4	4.33	8.56	9.67	7.33	6	6	7.33	8.18	6.72
12	ST	60	94.2	1.84	27.8237	31	0	148	110	53	48	12	48	10	8.67	12.33	5.33	10.69	11	11.23	5.56	11.96	14.67	13	4.67	3	2.19	3.67	1.33	12.21	15	11.67	10.56	10.34	11	8.33	11.18	9.28	8.42	10.33	9.67	11.56	11	10.33	10.67
13	ST	54	77.1	1.68	27.3172	24	2	120	102	54	48	8	48	6.67	5.03	5.33	3.33	6.33	5.23	5	2.69	9.26	10.33	9.06	3.33	10.67	9.33	12.67	7.56	5	4.67	5.56	6.12	3.67	3.72	4.32	4.12	8	7	6.33	6	5.33	4.67	5.12	5
Abbreviations list
ET: elastic tape
ST: sham tape group
BMI: body mass index
ROM: range of motion
FMA: Fugl-Meyer Assessment
Ab: abduction
Flex: flexion
